# Supplementary material for: N-Hydroxy-N-Propargylamide Derivatives of Ferulic Acid: Inhibitors of Cholinesterases and Monoamine Oxidases
Source: Molecules. 2022 Nov 1;27(21):7437. doi: 10.3390/molecules27217437 (PMC9655428; doi:10.3390/molecules27217437)
Supplement: Supplementary file 1 [file molecules-27-07437-s001.zip]

Archive with 1 entries (1 files):
- molecules-1980463-supplementary.pdf
